# Supplementary material for: Assessment of Relative Contributions of Lifestyle, Behavioral and Biological Risk Factors for Cervical Human Papillomavirus Infections in Female Sex Workers
Source: Viruses. 2025 Mar 28;17(4):485. doi: 10.3390/v17040485 (PMC12030798; doi:10.3390/v17040485)
Supplement: Supplementary file 1 [file viruses-17-00485-s001.zip]

Archive with 1 entries (1 files):
- viruses-3519025-supplementary.pdf
